# Supplementary material for: Spectroscopic Characterization of the Binding and Release of Hydrophilic, Hydrophobic and Amphiphilic Molecules from Ovalbumin Supramolecular Hydrogels
Source: Gels. 2022 Dec 26;9(1):14. doi: 10.3390/gels9010014 (PMC9857392; doi:10.3390/gels9010014)
Supplement: Supplementary file 1 [file gels-09-00014-s001.zip]

Archive with 1 entries (1 files):
- gels-2100028-supplementary.pdf
